# Supplementary material for: Associations among Alcohol Drinking, Smoking, and Nonrestorative Sleep: A Population-Based Study in Japan
Source: Clocks Sleep. 2022 Oct 24;4(4):595–606. doi: 10.3390/clockssleep4040046 (PMC9680481; doi:10.3390/clockssleep4040046)
Supplement: Supplementary file 1 [file clockssleep-04-00046-s001.zip]

Archive with 1 entries (1 files):
- clockssleep-1905533-supplementary.pdf
